# Supplementary material for: Finding a Needle in the Haystack: The Costs and Cost-Effectiveness of Syphilis Diagnosis and Treatment during Pregnancy to Prevent Congenital Syphilis in Kalomo District of Zambia
Source: PLoS One. 2014 Dec 5;9(12):e113868. doi: 10.1371/journal.pone.0113868 (PMC4257564; doi:10.1371/journal.pone.0113868)
Supplement: File S1 — Estimating unit costs. (XLSX) [file pone.0113868.s001.xlsx]

## Sheet: Table 1. Syphilis test cost
Table 1. Material costs per RST and RPR test (ZMW 2012 and USD 2012)
Item	Consumables	Units per test	Units per package	Cost per package	Cost per test(ZMW) in purchase year	Cost per test (ZMW 2012)	Cost per test (USD 2012)	Notes
RST test-Syphilis 3.0 devise kit	Test kit	1	30	180	6	6	1.15385	Melcome pharmaceuticals limited, 18 March 2013 invoice
	Gloves	2	100	11.66	0.2332	0.269569	0.0518402	2010 MSL catalogue; MSL product code MS0055
	Lancet	1	200	229.21	1.14605	1.32478	0.254766	2010 MSL catalogue; MSL product code MS0055
	Alcohol	50	10	1	0.2	0.231191	0.0444599	Estimate retail price (2012)
	Cotton wool	50	4.56	1	0.0912	0.105423	0.0202737	2010 MSL catalogue; MSL product code EM0595
	Material costs per RST					7.93097	1.52519
RPR test - manual	RPR test kit	1	500	303.45	0.6069	0.701551	0.134914	2010 MSL catalogue; MSL product code LAB0493
	Disposable syringe, 2ml	1	100	5.38	0.0538	0.0621905	0.0119597	2010 MSL catalogue; MSL product code MS0103
	Disposable needle	1	100	5.907	0.05907	0.0682824	0.0131312	2010 MSL catalogue; MSL product code MS0067
	Gloves	2	100	11.655	0.2331	0.269454	0.051818	2010 MSL catalogue; MSL product code MS0055
	alcohol	50	10	1	0.2	0.2	0.0384615	Estimate retail price (2012)
	cotton wool	50	4.56	1	0.0912	0.105423	0.0202737	2010 MSL catalogue; MSL product code EM0595
	Sterile container, 20ml	1	25	5.453	0.21812	0.252137	0.048488	2010 MSL catalogue; MSL product code MS0332
	Materials cost per RPR					1.65904	0.319046
*Inflation rate (2010 to 2012)	1.15596
* exchange rate (ZMW/USD 2012)	5.2
SYPHILIS TEST COSTS
Last Reviewed	2014-10-07

## Sheet: Table 2. Penicillin cost
Table 2. Cost per Dose of Penicillin (ZMW 2012)
Item	Units per package	Cost per package	Units per injection	Cost per dose (purchase year)	Cost per unit inflated to 2012 ZMK	Cost per unit (USD 2012)
Benzathine benzyl penicillin, 2.4 MU pwd for inj, one dose	10	18.016	1	1.8016	2.08257	0.400495	2010 MSL catalogue; MSL product code EM0595
syringe	100	5.38	1	0.0538	0.0621905	0.0119597	2010 MSL catalogue; MSL product code EM0595
needle	100	5.907	1	0.05907	0.0682824	0.0131312	2010 MSL catalogue; MSL product code EM0595
gloves	100	11.655	2	0.2331	0.269454	0.051818	2010 MSL catalogue; MSL product code EM0595
alcohol	50	10	1	0.2	0.2	0.0384615	Estimate retail price (2012)
cotton wool	50	4.56	1	0.0912	0.105423	0.0202737	2010 MSL catalogue; MSL product code EM0595
Cost 1 Dose Penicillin					2.78792	0.536139
*Inflation rate (2010 to 2012)	1.15596
* exchange rate (ZMW/USD in 2012)	5.2
DRUG COSTS
Last reviewed	2014-10-07

## Sheet: Table 3. Training Costs--SIMPLE
TRANING COSTS
Last reviewed	2014-10-07
Notes	These costs are not for Kalomo training but for the RST training for another town.
Table 3. Training costs for health workers
Part A. Cost of one training activity for health workers
Description	Total (ZMK)
Accomodation for participants (nearby)	20520000
Accomodation for participants (from far)	8550000
Accomodation for 7 Facilitators/3 driver	15000000
M&IE for facilitators and drivers	3000000
M&IE for 7 facilitators/3 drivers on travel days	2250000
Transport for participants	3600000
Transport refund for participants from far	2000000
Fuel for facilitators from Lusaka	6000000
Fuel refund facilitator from Nyimba	1615000
hire of hall	1000000
tea and snacks	2520000
water	672000
envelopes, paper towels	100000
bin liners, jik, spirit, cottonwool	300000
Sub-total: Direct training costs (ZMW)	67127
Salaries for trainers and participants	41884.1
Part B. Monthly cost equivalent per training
Options	Training Cost Total (2012 ZMW)	Annual discount rate	Estimated useful life	Monthly equivalent cost (2012 ZMW)	Monthly equivalent cost (2012 USD)
Direct training costs	67127	0.03	2	2885.2	554.846
Salaries for trainers and participants	41884.1	0.03	2	1800.23	346.198
Total				4685.43	901.044
Nurses trained				46	46
Monthly equivalent training cost per nurse				101.857	19.5879
NOTES:
4 days for training
10 Trainers (7 doctors, 3 nurses)
46 participants (nurses receiving the training)
* exchange rate (ZMW/$US)	5.2
Salary costs for facilitators and participants (ZMK)
Title	GRZ pay grade	GRZ base pay p/m	Housing allowance	Night duty allowance	Rural hardship allowance	Uniform allowance	Other salary or allowance	Gross salary-annual	Total working days per year	Salary per working day	Total # of staff	Daysper person for training	Total days training	Total Salary Cost
Doctors (facilitator)	M01	7693721	435000	100000	0	50000	0	99344652	220	451567	7	4	28	1.26439e+07	Assumed the highest GRZ doctor salary across all doctors
Other Cadres (facilitator)	MS07	2786838	270000	100000	0	50000	0	38482056	220	174918	3	4	12	2.09902e+06	For the other cadres of facilitators, assumed an equivalent of the registered midwife and the highest salary grade in this category
Nurse participant	MS08	2284288	270000	100000	0	50000	0	32451456	220	147507	46	4	184	2.71412e+07	Assumed an equivalent of the enrolled midwife and the highest salary grade in this category
													sumZMK	4.18841e+07
								260 possible
								20 leave
								13 national holiday
								7 sick

## Sheet: Appendix -Inflation rates
ZAMBIA CPI					Inflating:
					2010 to 2012		1.15596
Source:	International Monetary Fund, World Economic Outlook Database, October 2012				2011 to 2012		1.06385
	http://www.imf.org/external/pubs/ft/weo/2012/02/weodata/index.aspx				2012 to 2013		1.06188
	Accessed on 10th June 2013
Supporting documents:		IMF World Economic Outlook_Zambia CPI_October 2012.pdf
Country	Subject Descriptor	Units	Scale	Country/Series-specific Notes	2009	2010	2011	2012*	2013*
Zambia	Inflation, average consumer prices	Index		Source: National Statistical Office Latest actual data: 2011 Harmonized prices: No Frequency of source data: Monthly Base year: 1994 Primary domestic currency: Zambian kwacha Data last updated: 08/2012	97.622	105.92	115.091	122.439	130.015
*IMF staff estimate
