# Supplementary material for: Finding a Needle in the Haystack: The Costs and Cost-Effectiveness of Syphilis Diagnosis and Treatment during Pregnancy to Prevent Congenital Syphilis in Kalomo District of Zambia
Source: PLoS One. 2014 Dec 5;9(12):e113868. doi: 10.1371/journal.pone.0113868 (PMC4257564; doi:10.1371/journal.pone.0113868)
Supplement: File S2 — The model for evaluating costs and cost effectiveness. (XLSX) [file pone.0113868.s002.xlsx]

## Sheet: Summary Assumptions
	All USD amounts in 2012
		Unit	Base case analysis	Sensitivity Analyses	Notes		Base case analysis-To remember for sensitivity analysis
	Testing Costs
	Materials to complete one RST	USD	1.525		See Table 1		1.525
	Staff hourly salary	USD	3.54615		See note*		3.54615
	Additional staff time per test	Hours	0.291667	0.145833	See Zuznik et al.		0.291667	17.5 minutes
	Staff salary cost per test	USD	1.03429				1.03
	Materials and staff per test	USD	2.55929				2.56
	Monthly equivalent training cost per nurse	USD	19.6154		See Table 3		19.6154
	New ANC patients per month	Patients	36		BUPIP records, evaluation study sites, follow up period		36
	Training cost per patient	USD	0.544872	0.272436			0.544872
	Total cost per patient screened (materials, staff time, and training)	USD	3.10417				3.1
	Treatment Costs
	Materials for 1 dose of penicillin	USD	0.535146		See Table 2		0.535146
	Additional staff time per injection	Hours	0.0833333		Authors' estimate		0.0833333
	Additional staff salary cost per injection	USD	0.295513				0.295513
	Total cost for one dose of penicillin	USD	0.830659				0.830659
	Proportion receving 3 doses		1				1
	Additional Information
	Proportion testing positive		0.0280016	0.039	Base case as reported in evaluation study (Bonawitz et al.) and follows from calculations in referenced sheet.		0.0280016
	Proportion patients that are true positives		0.008335	0.02	Authors' calculations**		0.008335
	RST sensitivity		0.98		Authors' calculations**		0.98
	RST specificity		0.98		Authors' calculations**		0.98
	Proportion tested		0.62	1.00, 0.80	Evaluation study (Bonawitz et al.)		0.62
	Proportion treated if tested positive		0.104	1.00, 0.80, 0.50	Evaluation study (Bonawitz et al.)		0.104
	Proportion of true positives with active syphilis		0.8	0.65	See Kahn et al.		0.8
	Additional adverse birth outcomes due to syphilis (stillbirth/fetal loss, neonatal death)	Proportion	0.3		See Gomez et al.		0.3
	DALYs(3,0) per ABO attributable to syphilis		26.93		Authors calculations based Larson et al. and life expectancy at birth of 55 (see WHO Global Health Observatory for Zambia Life Table)		26.93
	Exchange Rate	ZMW/$	5.2		Annual average, 2012, OANDA.COM		5.2
	* Nurse level MS08 on government salary scale, ZMW 32,451 annual salary and all benefits, 220 working days per year, 8 hours per day
	** With 2.8% testing positive during the evaluation study, we identified the combination of true prevalence, sensitivity, and specificity that are consistent with the 2.8% testing positive.

## Sheet: Evaluation Study (ES)
Costs and cost-effectiveness (based on DALYs avoided and costs in 2012 USD)
Assumptions
Materials and staff per test	2.55929
Training cost per new ANC patient	0.544872
Total cost per dose of penicilin	0.830659
Total cost 3 doses of penicilin	2.49198
% received test	0.62
% not treated if not tested	1
% positive if received test	0.0280016	Must be J27
% treated if tested and positive	0.104
% not treated if tested and negative	1
% received 3 doses PCN if tested positive	1
Number of patients	1000
Number true positives	28.0016
Table 5. Costs during evaluation study (2012 ZMW unless otherwise specified.								Table 6. Costs and Cost Effectiveness
								True prevalence	0.008335
	Branch 1	Branch 2	Branch 3	Branch 4	Branch 5	Branch 6		Sensitivity (SEN)	0.98
	No test, Not treated	No test, treated	Tested, positive, treated	Tested, positive, not treated	Tested, negative, not treated	Tested, negative, treated		Specificity (SPEC)	0.98
Proportion tested			0.62	0.62	0.62	0.62		Positive Predictive Value (PPV)	0.291708
Proportion not tested	0.38	0.38						Negative Predictive Value (NPV)	0.999828
Not tested: Proportion not treated/treated	1	0						Slide Positivity Rate RST	0.0280016
Tested: Proportion positive			0.0280016	0.0280016				Proportion true positives with active syphilis	0.8
Tested: Proportion negative					0.971998	0.971998		Active syphilis cases per 1000	6.668
Tested: Proportion treated			0.104			0		Cases of active syphilis per 1000 correctly treated	0.421354
Tested: Proportion not treated				0.896	1			% ABO (stillbirth, fetal loss, neonatal death)	0.3
Branch probability	0.38	0	0.00180554	0.0155554	0.602639	0	0.618194
Number of patients each branch	380	0	1.80554	15.5554	602.639	0		# ABO avoided per 1000	0.126406
Diagnosis cost per branch (materials and staff)	0	0	4.62092	39.811	1542.33	0		DALYs Lost per ABO	26.93
Training cost per branch	207.051	0	0.98379	8.47573	328.361	0		DALYs avoided per 1000 patients	3.40412
Treatment cost per branch	0	0	4.49937	0	0	0		Diagnosis and treatment costs	2136.13
Total cost per branch	207.051	0	10.1041	48.2867	1870.69	0		Cost per DALY Avoided (USD 2012)	627.515
Total cost per 1,000	2136.13
Total cost for testing	1586.76
Total costs of training	544.872
Total cost for treatment	4.49937
Number patients with syphillis (active or previous and cured)							Total
Actual number with syphilis (active or previous and cured)	3.1673	0	0.526692	4.53765	0.103354	0	8.335
Number missed	3.1673	0	0	4.53765	0.103354	0	7.80831
Number correctly treated	0	0	0.526692	0	0	0	0.526692
Total number true positives	8.335
Total number true positives treated	0.526692
Cost per true positive treated	4055.76

## Sheet: ES + all positives treated
Costs and cost-effectiveness (based on DALYs avoided, Costs in USD 2012)
Assumptions
Materials and staff per test	2.55929
Training cost per new ANC patient	0.544872
Total cost per dose of penicilin	0.830659
Total cost 3 doses of penicilin	2.49198
% received test	0.62
% not treated if not tested	1
% positive if received test	0.0280016	Must be J27
% treated if tested and positive	1
% not treated if tested and negative	1
% received 3 doses PCN if tested positive	1
Number of patients	1000
Number testing positive	28.0016
Table 5 for this scenario -- Costs during evaluation study (2012 ZMW unless otherwise specified)								Table 6 for this scenario -- Costs and Cost Effectiveness
								True prevalence	0.008335
	Branch 1	Branch 2	Branch 3	Branch 4	Branch 5	Branch 6		Sensitivity (SEN)	0.98
	No test, Not treated	No test, treated	Tested, positive, treated	Tested, positive, not treated	Tested, negative, not treated	Tested, negative, treated		Specificity (SPEC)	0.98
Proportion tested			0.62	0.62	0.62	0.62		Positive Predictive Value (PPV)	0.291708
Proportion not tested	0.38	0.38						Negative Predictive Value (NPV)	0.999828
Not tested: Proportion not treated/treated	1	0						Slide Positivity Rate RST	0.0280016
Tested: Proportion positive			0.0280016	0.0280016				Proportion true positives with active syphilis	0.8
Tested: Proportion negative					0.971998	0.971998		Active syphilis cases per 1000	6.668
Tested: Proportion treated			1			0		Cases of active syphilis per 1000 correctly treated	4.05148
Tested: Proportion not treated				0	1			% ABO (stillbirth, fetal loss, neonatal death)	0.3
Branch probability	0.38	0	0.017361	0	0.602639	0
Number of patients each branch	380	0	17.361	0	602.639	0		# ABO avoided per 1000	1.21544
Diagnosis cost per branch (materials and staff)	0	0	44.4319	0	1542.33	0		DALYs Lost per ABO	26.93
Training cost per branch	207.051	0	9.45951	0	328.361	0		DALYs avoided per 1000 patients	32.7319
Treatment cost per branch	0	0	43.2632	0	0	0		Diagnosis and treatment costs	2174.9
Total cost per branch	207.051	0	97.1546	0	1870.69	0		Cost per DALY Avoided (USD 2012)	66.4459
								Cost per DALY Avoided (2012 $)	66.4459
Total cost per 1,000	2174.9
Total cost for testing	1586.76
Total costs of training	544.872
Total cost for treatment	43.2632
Number patients with syphillis (active or previous and cured)							Total
Actual number with syphilis (active or previous and cured)	3.1673	0	5.06435	0	0.103354	0	8.335
Number missed	3.1673	0	0	0	0.103354	0	3.27065
Number correctly treated	0	0	5.06435	0	0	0	5.06435
Total number true positives	8.335
Total number true positives treated	5.06435
Cost per true positive treated (USD 2012)	429.453

## Sheet: ES + guidelines
Costs and cost-effectiveness (based on DALYs avoided, costs in 2012 USD)
Assumptions
Materials and staff per test	2.55929
Training cost per new ANC patient	0.544872
Total cost per dose of penicilin	0.830659
Total cost 3 doses of penicilin	2.49198
% received test	1
% not treated if not tested	1
% positive if received test	0.0280016	Must be J27
% treated if tested and positive	1
% not treated if tested and negative	1
% received 3 doses PCN if tested positive	1
Number of patients	1000
Number of patients	1000
Number testing positive	28.0016
Table 5 for this scenario -- Costs during evaluation study (2012 ZMW unless otherwise specified)								Table 6 for this scenario -- Costs and Cost Effectiveness
								True prevalence	0.008335
	Branch 1	Branch 2	Branch 3	Branch 4	Branch 5	Branch 6		Sensitivity (SEN)	0.98
	No test, Not treated	No test, treated	Tested, positive, treated	Tested, positive, not treated	Tested, negative, not treated	Tested, negative, treated		Specificity (SPEC)	0.98
Proportion tested			1	1	1	1		Positive Predictive Value (PPV)	0.291708
Proportion not tested	0	0						Negative Predictive Value (NPV)	0.999828
Not tested: Proportion not treated/treated	1	0						Slide Positivity Rate RST	0.0280016
Tested: Proportion positive			0.0280016	0.0280016				Proportion true positives with active syphilis	0.8
Tested: Proportion negative					0.971998	0.971998		Active syphilis cases per 1000	6.668
Tested: Proportion treated			1			0		Cases of active syphilis per 1000 correctly treated	6.53464
Tested: Proportion not treated				0	1			% ABO (stillbirth, fetal loss, neonatal death)	0.3
Branch probability	0	0	0.0280016	0	0.971998	0
Number of patients each branch	0	0	28.0016	0	971.998	0		# ABO avoided per 1000	1.96039
Diagnosis cost per branch (materials and staff)	0	0	71.6644	0	2487.63	0		DALYs Lost per ABO	26.93
Training cost per branch	0	0	15.2573	0	529.615	0		DALYs avoided per 1000 patients	52.7934
Treatment cost per branch	0	0	69.7793	0	0	0		Diagnosis and treatment costs	3173.95
Total cost per branch	0	0	156.701	0	3017.25	0		Cost per DALY Avoided (USD 2012)	60.1202
								Cost per DALY Avoided (2012 $)	60.1202
Total cost per 1,000	3173.95
Total cost for testing	2559.29
Total costs of training	544.872
Total cost for treatment	69.7793
Number patients with syphillis (active or previous and cured)							Total
Actual number with syphilis (active or previous and cured)	0	0	8.1683	0	0.1667	0	8.335
Number missed	0	0	0	0	0.1667	0	0.1667
Number correctly treated	0	0	8.1683	0	0	0	8.1683
Total number true positives	8.335
Total number true positives treated	8.1683
Cost per true positive treated (2012 USD)	388.569

## Sheet: Summary
		Summary of Results (per 1,000 patients)
		Scenario: Base Case
		Scenarios	Proportion tested with RST	True Prevalence*	Proportion testing positive	Cost per 1,000 new ANC patients (2012 USD)	Number of true positives identified	Number of true positives treated	DALYs avoided	Cost per DALY avoided (2012 USD)
		RST Roll Out	0.62	0.008335	0.0280016	2136.13	5.06435	0.526692	3.40412	627.515
		RST Roll Out + All Positives Treated	0.62	0.008335	0.0280016	2174.9	5.06435	5.06435	32.7319	66.4459
		RST + Guidelines	1	0.008335	0.0280016	3173.95	8.1683	8.1683	52.7934	60.1202
		Exchange Rate (ZMW/USD 2012)	5.2
		Scenario: 2% True Prevalence
		Scenarios	Proportion tested with RST	Proportion treated if positive	True Prevalence*	Proportion testing positive	Cost per 1,000 new ANC patients (2012 USD)	Number of true positives identified	Number of true positives treated (active or previous and cured)	DALYs avoided	Cost per DALY avoided (2012 USD)
		Evaluation study (ES)	0.617	0.104	0.008335	0.0280016	2136	5.06	0.53	3.4	628
		ES + All Positives Treated	0.617	1	0.008335	0.0280016	2175	5.06	5.06	32.73	66.4528
		ES + Guidelines	1	1	0.008335	0.0280016	3174	8.1683	8.1683	52.7934	60.1212
		Sensitivity Analyses
		Scenario: 2% True Positive for Test
		Evaluation study (ES)	0.617	0.104	0.02	0.0392	2138	12.15	1.26	8.17	261.689
		ES + All Positives Treated	0.617	1	0.02	0.0392	2192	12.15	12.15	78.54	27.9093
		ES + Guidelines	1	1	0.02	0.0392	3202	19.6	19.6	126.68	25.2763
		Scenario: 50% less time per test and training costs
		Evaluation study (ES)	0.617	0.104	0.008335	0.0280016	1543	5.06	0.53	3.4	453
		ES + All Positives Treated	0.617	1	0.008335	0.0280016	1582	5.06	5.06	32.73	48.3349
		ES + Guidelines	1	1	0.008335	0.0280016	2384	8.1683	8.1683	52.79	45.1601
		Scenario: 65% True Positives with Active Syphilis
		Evaluation study (ES)	0.617	0.104	0.008335	0.0280016	2136	5.06	0.53	2.77	772
		ES + All Positives Treated	0.617	1	0.008335	0.0280016	2175	5.06	5.03984	26.59	81.7977
		ES + Guidelines	1	1	0.008335	0.0280016	3174	8.1683	8.1683	42.89	74.0033
		Scenario: 100% tested, 10.4% treated
		Evaluation study (ES)	1	0.104	0.008335	0.0280016	3111	8.1683	0.85	5.49	566.667
		Scenario: 80% tested, 50%-80% treated
		Evaluation study (ES)	0.8	0.5	0.008335	0.0280016	2620	6.53464	3.26732	21.1173	124.069
		Evaluation study (ES)	0.8	0.8	0.008335	0.0280016	2637	6.53464	5.22771	33.7877	78.046

## Sheet: ABO GOMEZ
			Table. Comparison of adverse birth outcomes for women with syphilis (%)
				No Treatment	Treatment during pregnancy	Impact (fewer cases)
			Stillbirth/fetal loss	25.6	4.6	21
			Neonatal death	12.3	3	9.3
			Premature/LBW	12.1	6.3	5.8
			Clinical evidence of syphilis	15.5	0	15.5
			Source: Gomez Table 3 and 4
			From 2006 GDB report
			Syphilis
			Congenital syphilis 0.315 GBD 1990
			Primary 0.015 0.014–0.015 GBD 1990c, varies with age
			Secondary 0.048 0.044–0.048 GBD 1990c, varies with age
			Tertiary—neurologic 0.283 GBD 1990
			Low birthweight—all sequelae 0.106

## Sheet: DALYs
Neonatal death Zambia
				r	0.03
	Which year was lost	t	Year Lost (either disability weight or death)	Continuous time adjustment factor	Continuous time adjusted year lost	Discrete time discount factor	Discounted Year Lost
dead	1	0	1	0.985149	0.985149	1	0.985149
dead	2	1	1	0.985149	0.985149	0.970446	0.956033
dead	3	2	1	0.985149	0.985149	0.941765	0.927778
dead	4	3	1	0.985149	0.985149	0.913931	0.900358
dead	5	4	1	0.985149	0.985149	0.88692	0.873749
dead	6	5	1	0.985149	0.985149	0.860708	0.847925
dead	7	6	1	0.985149	0.985149	0.83527	0.822866
dead	8	7	1	0.985149	0.985149	0.810584	0.798546
dead	9	8	1	0.985149	0.985149	0.786628	0.774946
dead	10	9	1	0.985149	0.985149	0.763379	0.752042
dead	11	10	1	0.985149	0.985149	0.740818	0.729816
dead	12	11	1	0.985149	0.985149	0.718924	0.708247
dead	13	12	1	0.985149	0.985149	0.697676	0.687315
dead	14	13	1	0.985149	0.985149	0.677057	0.667002
dead	15	14	1	0.985149	0.985149	0.657047	0.647289
dead	16	15	1	0.985149	0.985149	0.637628	0.628159
dead	17	16	1	0.985149	0.985149	0.618783	0.609594
dead	18	17	1	0.985149	0.985149	0.600496	0.591578
dead	19	18	1	0.985149	0.985149	0.582748	0.574094
dead	20	19	1	0.985149	0.985149	0.565525	0.557127
dead	21	20	1	0.985149	0.985149	0.548812	0.540661
dead	22	21	1	0.985149	0.985149	0.532592	0.524682
dead	23	22	1	0.985149	0.985149	0.516851	0.509176
dead	24	23	1	0.985149	0.985149	0.501576	0.494127
dead	25	24	1	0.985149	0.985149	0.486752	0.479523
dead	26	25	1	0.985149	0.985149	0.472367	0.465351
dead	27	26	1	0.985149	0.985149	0.458406	0.451598
dead	28	27	1	0.985149	0.985149	0.444858	0.438251
dead	29	28	1	0.985149	0.985149	0.431711	0.425299
dead	30	29	1	0.985149	0.985149	0.418952	0.41273
dead	31	30	1	0.985149	0.985149	0.40657	0.400532
dead	32	31	1	0.985149	0.985149	0.394554	0.388694
dead	33	32	1	0.985149	0.985149	0.382893	0.377206
dead	34	33	1	0.985149	0.985149	0.371577	0.366058
dead	35	34	1	0.985149	0.985149	0.360595	0.35524
dead	36	35	1	0.985149	0.985149	0.349938	0.344741
dead	37	36	1	0.985149	0.985149	0.339596	0.334552
dead	38	37	1	0.985149	0.985149	0.329559	0.324665
dead	39	38	1	0.985149	0.985149	0.319819	0.315069
dead	40	39	1	0.985149	0.985149	0.310367	0.305758
dead	41	40	1	0.985149	0.985149	0.301194	0.296721
dead	42	41	1	0.985149	0.985149	0.292293	0.287952
dead	43	42	1	0.985149	0.985149	0.283654	0.279441
dead	44	43	1	0.985149	0.985149	0.275271	0.271183
dead	45	44	1	0.985149	0.985149	0.267135	0.263168
dead	46	45	1	0.985149	0.985149	0.25924	0.25539
dead	47	46	1	0.985149	0.985149	0.251579	0.247842
dead	48	47	1	0.985149	0.985149	0.244143	0.240517
dead	49	48	1	0.985149	0.985149	0.236928	0.233409
dead	50	49	1	0.985149	0.985149	0.229925	0.226511
dead	51	50	1	0.985149	0.985149	0.22313	0.219816
dead	52	51	1	0.985149	0.985149	0.216536	0.21332
dead	53	52	1	0.985149	0.985149	0.210136	0.207015
dead	54	53	1	0.985149	0.985149	0.203926	0.200897
dead	55	54	1	0.985149	0.985149	0.197899	0.19496
		Sum of Years Lost	55			Sum of Discounted Year Lost Column	26.9317

## Sheet: DALYs other ABOs
Other ABOs: DW 0.106 for low birth weight; 0.316 for syphilis infection
				r	0.03
	Which year was lost	t	Year Lost (either disability weight or death)	Continuous time adjustment factor	Continuous time adjusted year lost	Discrete time discount factor	Discounted Year Lost
dead	1	0	0.106	0.985149	0.104426	1	0.104426			DALYs(3,0) avoided by treatment
dead	2	1	0.106	0.985149	0.104426	0.970446	0.10134		Syphilis infection	1.2765
dead	3	2	0.106	0.985149	0.104426	0.941765	0.0983445		LBW	0.171
dead	4	3	0.106	0.985149	0.104426	0.913931	0.095438
dead	5	4	0.106	0.985149	0.104426	0.88692	0.0926174		Rates from Gomez et al.
dead	6	5	0.106	0.985149	0.104426	0.860708	0.0898801
dead	7	6	0.106	0.985149	0.104426	0.83527	0.0872237
dead	8	7	0.106	0.985149	0.104426	0.810584	0.0846459
dead	9	8	0.106	0.985149	0.104426	0.786628	0.0821442
dead	10	9	0.106	0.985149	0.104426	0.763379	0.0797165
dead	11	10	0.106	0.985149	0.104426	0.740818	0.0773605
dead	12	11	0.106	0.985149	0.104426	0.718924	0.0750742
dead	13	12	0.106	0.985149	0.104426	0.697676	0.0728554
dead	14	13	0.106	0.985149	0.104426	0.677057	0.0707022
dead	15	14	0.106	0.985149	0.104426	0.657047	0.0686126
dead	16	15	0.106	0.985149	0.104426	0.637628	0.0665848
dead	17	16	0.106	0.985149	0.104426	0.618783	0.0646169
dead	18	17	0.106	0.985149	0.104426	0.600496	0.0627072
dead	19	18	0.106	0.985149	0.104426	0.582748	0.0608539
dead	20	19	0.106	0.985149	0.104426	0.565525	0.0590554
dead	21	20	0.106	0.985149	0.104426	0.548812	0.0573101
dead	22	21	0.106	0.985149	0.104426	0.532592	0.0556163
dead	23	22	0.106	0.985149	0.104426	0.516851	0.0539726
dead	24	23	0.106	0.985149	0.104426	0.501576	0.0523775
dead	25	24	0.106	0.985149	0.104426	0.486752	0.0508295
dead	26	25	0.106	0.985149	0.104426	0.472367	0.0493272
dead	27	26	0.106	0.985149	0.104426	0.458406	0.0478694
dead	28	27	0.106	0.985149	0.104426	0.444858	0.0464547
dead	29	28	0.106	0.985149	0.104426	0.431711	0.0450817
dead	30	29	0.106	0.985149	0.104426	0.418952	0.0437493
dead	31	30	0.106	0.985149	0.104426	0.40657	0.0424564
dead	32	31	0.106	0.985149	0.104426	0.394554	0.0412016
dead	33	32	0.106	0.985149	0.104426	0.382893	0.0399839
dead	34	33	0.106	0.985149	0.104426	0.371577	0.0388022
dead	35	34	0.106	0.985149	0.104426	0.360595	0.0376554
dead	36	35	0.106	0.985149	0.104426	0.349938	0.0365425
dead	37	36	0.106	0.985149	0.104426	0.339596	0.0354625
dead	38	37	0.106	0.985149	0.104426	0.329559	0.0344145
dead	39	38	0.106	0.985149	0.104426	0.319819	0.0333974
dead	40	39	0.106	0.985149	0.104426	0.310367	0.0324103
dead	41	40	0.106	0.985149	0.104426	0.301194	0.0314524
dead	42	41	0.106	0.985149	0.104426	0.292293	0.0305229
dead	43	42	0.106	0.985149	0.104426	0.283654	0.0296208
dead	44	43	0.106	0.985149	0.104426	0.275271	0.0287454
dead	45	44	0.106	0.985149	0.104426	0.267135	0.0278958
dead	46	45	0.106	0.985149	0.104426	0.25924	0.0270714
dead	47	46	0.106	0.985149	0.104426	0.251579	0.0262713
dead	48	47	0.106	0.985149	0.104426	0.244143	0.0254949
dead	49	48	0.106	0.985149	0.104426	0.236928	0.0247414
dead	50	49	0.106	0.985149	0.104426	0.229925	0.0240101
dead	51	50	0.106	0.985149	0.104426	0.22313	0.0233005
dead	52	51	0.106	0.985149	0.104426	0.216536	0.0226119
dead	53	52	0.106	0.985149	0.104426	0.210136	0.0219436
dead	54	53	0.106	0.985149	0.104426	0.203926	0.0212951
dead	55	54	0.106	0.985149	0.104426	0.197899	0.0206657
		Sum of Years Lost	5.83			Sum of Discounted Year Lost Column	2.85476
							27.58
